# Supplementary material for: Transcriptome Analysis of the Response of Mature Helicobacter pylori Biofilm to Different Doses of Lactobacillus salivarius LN12 with Amoxicillin and Clarithromycin
Source: Antibiotics (Basel). 2022 Feb 17;11(2):262. doi: 10.3390/antibiotics11020262 (PMC8868532; doi:10.3390/antibiotics11020262)
Supplement: Supplementary file 1 [file antibiotics-11-00262-s001.zip]

Archive with 8 entries (7 files):
- Supplementary Files/
- __MACOSX/._Supplementary Files
- Supplementary Files/Supplementary Figure S1.tif
- __MACOSX/Supplementary Files/._Supplementary Figure S1.tif
- Supplementary Files/Supplementary Figure S2.tif
- __MACOSX/Supplementary Files/._Supplementary Figure S2.tif
- Supplementary Files/Supplementary Table.xlsx
- __MACOSX/Supplementary Files/._Supplementary Table.xlsx
