# Supplementary material for: Transcriptome Analysis of the Response of Mature Helicobacter pylori Biofilm to Different Doses of Lactobacillus salivarius LN12 with Amoxicillin and Clarithromycin
Source: Antibiotics (Basel). 2022 Feb 17;11(2):262. doi: 10.3390/antibiotics11020262 (PMC8868532; doi:10.3390/antibiotics11020262)
Supplement: Supplementary file 1 [file antibiotics-11-00262-s001.zip › Supplementary Files/Supplementary Table.xlsx]

## Sheet: Table S1
Table S1.RNA sample quality results
Sample name	Concentration by nanodrop(ng/μL)	A260/A280	A260/A230	Volume(μL)	Quantity(μg)	RIN	RNA level
CF91	210.06	2.12	1.98	27	5.67	6.3	C
CF92	127.09	2.12	2.04	32	4.07	/	A
CF93	90.32	1.99	1.9	26	2.35	/	A
CF94	116.8	2.11	1.95	29	3.39	/	A
CF71	197.06	2.1	2.19	29	5.71	/	A
CF72	270.39	2.17	2.27	30	8.11	/	B
CF73	134.47	2.03	2.04	30	4.05	6.9	A
CF74	137.47	2.07	2	28	3.85	/	B
Control1	305.28	2.21	1.86	19	5.8	7.8	A
Control2	557.53	2.19	2.31	25	13.94	8.4	A
Control3	472.99	2.24	2.47	21	9.93	/	A
Control4	685.89	2.19	1.72	23	15.78	/	A
FIC1	81.14	2.07	1.86	27	2.19	/	B
FIC2	294.02	2.16	2.35	30	8.82	/	B
FIC3	310.26	2.18	2.33	27	8.38	/	A
FIC4	60.22	1.97	1.46	27	1.63	/	B

## Sheet: Table S2
Table S2.Top KEGG pathway（p < 0.1）in CF7 and CF9 (red in commen)
CF7 vs FIC	CF9 vs FIC
Oxidative phosphorylation	Flagellar assembly
Galactose metabolism	Phenylalanine metabolism
Starch and sucrose metabolism	Starch and sucrose metabolism
Neomycin, kanamycin and gentamicin biosynthesis	Legionellosis
Pentose and glucuronate interconversions	Valine, leucine and isoleucine biosynthesis
Streptomycin biosynthesis	Novobiocin biosynthesis
ABC transporters	Styrene degradation
	Atrazine degradation
	Sulfur metabolism
	Tuberculosis
	Peptidoglycan biosynthesis
	Cysteine and methionine metabolism
	Oxidative phosphorylation
	Biofilm formation - Vibrio cholerae
	Flagellar assembly

## Sheet: Table S3
Table S3-1. The top 20 up and down-regulated genes (CF7 vs FIC)
Gene_ID	gene name	count_CF7	count_FIC	fpkm_CF7	fpkm_FIC	log2FC	PValue	FDR	prot	description
1_orf01846		1456.25	295	288.455	64.815	2.08959	1.34252e-26	2.15743e-23	WP_128049814.1	NADH-quinone oxidoreductase subunit M [Helicobacter pylori]
1_orf01843		102.5	20.5	238.947	62.655	2.07526	1.19083e-09	3.61068e-08	WP_100960733.1	NADH-quinone oxidoreductase subunit NuoK [Helicobacter pylori]
1_orf00208		5.5	1.25	100.94	27.43	1.92147	0.0124097	0.0376981	WP_033616293.1	hypothetical protein [Helicobacter pylori]
1_orf01840		783.25	190.25	253.952	68.7125	1.84214	6.6548e-23	3.52168e-20	WP_001277308.1	NADH-quinone oxidoreductase subunit NuoH [Helicobacter pylori]
1_orf00170		28.25	7.25	35.445	9.6925	1.82609	2.88902e-09	7.84822e-08	WP_128077498.1	hypothetical protein [Helicobacter pylori]
1_orf00864		197.5	53.25	27.51	7.5375	1.78741	8.95859e-13	5.75858e-11	WP_131141007.1	DUF3519 domain-containing protein [Helicobacter pylori]
1_orf01841	nuoI	497.5	130.75	270.98	81.6625	1.73069	3.60678e-20	8.28015e-18	WP_001118554.1	NADH-quinone oxidoreductase subunit NuoI [Helicobacter pylori]
1_orf01842		297	82	224.947	68.1225	1.70259	1.86915e-24	1.50186e-21	WP_108300269.1	NADH-quinone oxidoreductase subunit J [Helicobacter pylori]
1_orf00163		8	2.25	158.67	38.01	1.69636	0.0013988	0.00655355	EJB27286.1	hypothetical protein HPNQ4200_1524 [Helicobacter pylori NQ4200]
1_orf00834		58.5	16.5	125.188	47.395	1.59569	1.4349e-07	2.62032e-06	ABF84510.1	hypothetical protein HPAG1_0443 [Helicobacter pylori HPAG1]
1_orf01844		1267	370	199.66	64.32	1.56988	4.7417e-19	7.61991e-17	WP_128063110.1	NADH-quinone oxidoreductase subunit L [Helicobacter pylori]
1_orf01847	nuoN	906.5	277.5	185.435	61.4375	1.52639	8.76586e-23	3.52168e-20	WP_000904233.1	NADH-quinone oxidoreductase subunit NuoN [Helicobacter pylori]
1_orf00833		144	45.5	74.05	26.225	1.49072	5.67966e-14	5.36895e-12	WP_024948269.1	tellurite resistance TerB family protein [Helicobacter pylori]
1_orf01073		58.5	19.25	78.8975	30.595	1.46035	1.53927e-09	4.58075e-08	WP_021300699.1	hypothetical protein [Helicobacter pylori]
1_orf01502		114.25	37	326.692	131.525	1.44046	1.22685e-10	4.92888e-09	WP_128007108.1	Asp-tRNA(Asn)/Glu-tRNA(Gln) amidotransferase subunit GatC [Helicobacter pylori]
1_orf01621		466	159.25	146.827	52.5425	1.41219	3.14223e-19	5.61063e-17	WP_001126879.1	glucokinase [Helicobacter pylori]
1_orf00077		2.25	0.75	60.0325	20.315	1.34633	0.157161	0.277231	EJB87250.1	hypothetical protein HPHPH18_1712 [Helicobacter pylori Hp H-18]
1_orf00818		93	33	77.3375	32.31	1.3328	2.95032e-11	1.43671e-09	WP_128481450.1	CDP-diacylglycerol--glycerol-3-phosphate 3-phosphatidyltransferase [Helicobacter pylori]
1_orf00819		242	84.75	178.708	73.1875	1.31125	4.63092e-10	1.51875e-08	EQL76927.1	membrane protein [Helicobacter pylori GC26]
1_orf01026		101.5	38	61.4375	25.77	1.26749	1.37694e-10	5.39694e-09	WP_000500917.1	ABC transporter permease [Helicobacter pylori]
1_orf01158		943.75	1800.75	293.832	524.692	-0.932432	1.0479e-06	1.4393e-05	WP_039087576.1	RNA polymerase factor sigma-54 [Helicobacter pylori]
1_orf02019		22	40	337.973	590.178	-0.93523	0.00187421	0.0082067	WP_120877400.1	hypothetical protein [Helicobacter pylori]
1_orf01515		1.75	3.25	42.1175	76.0175	-0.944903	0.20954	0.343252	KOS33037.1	hypothetical protein AM496_04945, partial [Helicobacter pylori]
1_orf01372		27.75	50.75	460.853	815.825	-0.948473	2.9165e-05	0.000244105	EJB29816.1	hypothetical protein HPNQ4200_0955 [Helicobacter pylori NQ4200]
1_orf01106		4.25	7.75	98.72	184.877	-0.95349	0.0431937	0.100598	WP_038416816.1	hypothetical protein [Helicobacter pylori]
1_orf01064		480.25	878.5	3841.74	7233.57	-0.994741	2.28419e-12	1.31096e-10	WP_014419553.1	NAD(P)-dependent oxidoreductase [Helicobacter pylori]
1_orf01413	hinDIIM	730.25	1351.75	239.752	457.355	-1.00154	1.76005e-13	1.57133e-11	WP_064430815.1	class I SAM-dependent methyltransferase [Helicobacter pylori]
1_orf01455		709.25	1398.25	380.312	728.94	-1.02211	7.85568e-12	4.20802e-10	EQL47173.1	cysteine ABC transporter permease [Helicobacter pylori FD423]
1_orf01063		3929.25	7417	4129.31	8122.11	-1.02956	3.882e-17	5.67125e-15	ADO02244.1	hypothetical protein HPSJM_03260 [Helicobacter pylori SJM180]
1_orf01314		2	4	62.7875	106.99	-1.03403	0.170103	0.293615	EJB28486.1	hypothetical protein HPNQ4099_1083 [Helicobacter pylori NQ4099]
1_orf01159		2717.25	5755	1448.42	2862.82	-1.08181	2.84886e-07	4.76888e-06	WP_000353241.1	LPS export ABC transporter ATP-binding protein [Helicobacter pylori]
1_orf01503		2136	4322.75	563.153	1123.88	-1.08441	2.97177e-13	2.51349e-11	WP_101022581.1	adenosylmethionine--8-amino-7-oxononanoate transaminase [Helicobacter pylori]
1_orf00014		116.5	238.75	440.465	980.33	-1.13332	2.86617e-06	3.62672e-05	WP_000413004.1	hypothetical protein [Helicobacter pylori]
1_orf00199		1.25	2.75	18.815	47.4375	-1.15959	0.130515	0.240525	EKE84017.1	hypothetical protein OUI_1531 [Helicobacter pylori R036d]
1_orf01456		1373.25	2952	665.768	1419.39	-1.17565	1.08725e-20	3.49442e-18	WP_127953783.1	transporter substrate-binding domain-containing protein [Helicobacter pylori]
1_orf00194		5.25	11.25	84.1575	206.62	-1.22117	0.00603843	0.0210494	EIE30857.1	hypothetical protein HP2RS_05251 [Helicobacter pylori]
1_orf01707		0.25	0.75	9.14	18.18	-1.29117	0.627896	0.751884	ADI35231.1	Hypothetical protein HPV225_1189 [Helicobacter pylori v225d]
1_orf01398		1200.25	2886	3071.86	7741.45	-1.34586	2.83429e-20	7.59116e-18	WP_120804521.1	cupin domain-containing protein [Helicobacter pylori]
1_orf01397		73.5	179.25	1776.35	4200.97	-1.36912	8.88907e-07	1.25305e-05	WP_000978798.1	hypothetical protein [Helicobacter pylori]
1_orf01871		362.75	1085.25	1823.95	5259.79	-1.60811	1.58601e-11	7.96476e-10	WP_001149178.1	thiamine diphosphokinase [Helicobacter pylori]
Table S3-2. The top 20 up and down-regulated genes (CF9 vs FIC)
Gene_ID	gene name	count_CF7	count_FIC	fpkm_CF7	fpkm_FIC	log2FC	PValue	FDR	prot	description
1_orf00834		232.25	16.5	513.02	47.395	3.59636	5.58753e-37	1.25613e-35	ABF84510.1	hypothetical protein HPAG1_0443 [Helicobacter pylori HPAG1]
1_orf00568		3897	379	670.995	71.61	3.16954	1.161e-102	1.86572e-99	WP_015085463.1	proline--tRNA ligase [Helicobacter pylori]
1_orf01843		196.75	20.5	483.637	62.655	3.05794	2.61267e-19	1.87436e-18	WP_100960733.1	NADH-quinone oxidoreductase subunit NuoK [Helicobacter pylori]
1_orf01842		697.5	82	530.58	68.1225	2.93339	6.59386e-70	8.83028e-68	WP_108300269.1	NADH-quinone oxidoreductase subunit J [Helicobacter pylori]
1_orf00864		465.5	53.25	59.7525	7.5375	2.92054	6.79013e-31	1.01979e-29	WP_131141007.1	DUF3519 domain-containing protein [Helicobacter pylori]
1_orf00833		391	45.5	200.947	26.225	2.91637	1.28638e-52	7.9508e-51	WP_024948269.1	tellurite resistance TerB family protein [Helicobacter pylori]
1_orf00178		1759	207.25	614.972	80.0475	2.90014	2.62885e-100	2.11228e-97	WP_120924218.1	septal ring lytic transglycosylase RlpA family protein [Helicobacter pylori]
1_orf00836		2368	280	2271.8	314.533	2.87284	3.75186e-62	3.34958e-60	WP_078258867.1	hypothetical protein [Helicobacter pylori]
1_orf01707		6.75	0.75	197.33	18.18	2.82605	3.74137e-05	7.71808e-05	ADI35231.1	Hypothetical protein HPV225_1189 [Helicobacter pylori v225d]
1_orf01840		1482.25	190.25	475.52	68.7125	2.76384	1.76631e-47	7.46965e-46	WP_001277308.1	NADH-quinone oxidoreductase subunit NuoH [Helicobacter pylori]
1_orf01846		2274.25	295	446.382	64.815	2.73902	5.99904e-43	1.85393e-41	WP_128049814.1	NADH-quinone oxidoreductase subunit M [Helicobacter pylori]
1_orf01841	nuoI	966.25	130.75	534.285	81.6625	2.70996	9.53998e-46	3.56529e-44	WP_001118554.1	NADH-quinone oxidoreductase subunit NuoI [Helicobacter pylori]
1_orf00835		2174.5	299.75	480.11	72.0425	2.67309	5.36154e-71	8.61599e-69	WP_120857126.1	hypothetical protein [Helicobacter pylori]
1_orf01737		3966.25	561.75	1111.21	168.162	2.62055	3.62121e-67	4.47637e-65	WP_021301975.1	DUF874 family protein [Helicobacter pylori]
1_orf01844		2501	370	392.905	64.32	2.56276	6.142e-46	2.35005e-44	WP_128063110.1	NADH-quinone oxidoreductase subunit L [Helicobacter pylori]
1_orf01847	nuoN	1779.25	277.5	360.623	61.4375	2.50256	7.53682e-57	5.76746e-55	WP_000904233.1	NADH-quinone oxidoreductase subunit NuoN [Helicobacter pylori]
1_orf00542		4330.25	744	4409.47	784.75	2.41943	4.38166e-44	1.49816e-42	WP_101017715.1	helix-turn-helix domain-containing protein [Helicobacter pylori]
1_orf00365		2694.25	448.5	804.64	142.798	2.39642	5.21107e-79	1.3957e-76	WP_041200693.1	DUF874 family protein [Helicobacter pylori]
1_orf00170		42.25	7.25	51.32	9.6925	2.35723	4.08282e-17	2.49471e-16	WP_128077498.1	hypothetical protein [Helicobacter pylori]
1_orf01073		103.75	19.25	137.248	30.595	2.25286	5.27969e-24	5.26985e-23	WP_021300699.1	hypothetical protein [Helicobacter pylori]
1_orf01611		36.5	149	971.308	4187.35	-2.18894	9.66307e-36	1.99084e-34	EQK94854.1	membrane protein [Helicobacter pylori UM037]
1_orf01744		0.75	3.5	21.11	92.23	-2.19291	0.0170534	0.025119	AFJ82091.1	hypothetical protein MWE_1389 [Helicobacter pylori XZ274]
1_orf00878		1287.25	5264.25	322.56	1402.04	-2.20545	8.91997e-74	1.59271e-71	WP_128479997.1	sodium-dependent transporter [Helicobacter pylori]
1_orf00021		3300.5	14418.5	345.257	1505.43	-2.21674	8.09382e-31	1.18243e-29	WP_017283087.1	TonB-dependent receptor [Helicobacter pylori]
1_orf01651		1313.5	5570	1601.85	7759.02	-2.26483	3.10246e-70	4.5324e-68	WP_000260929.1	hypothetical protein [Helicobacter pylori]
1_orf00641	flgL	3140.25	13223.2	370.152	1696.9	-2.26823	4.61272e-47	1.85316e-45	WP_120980298.1	flagellar hook-associated protein FlgL [Helicobacter pylori]
1_orf00359	flagellin	11659.2	51060	2142.33	10141.5	-2.29985	4.51856e-49	2.2004e-47	WP_000009993.1	flagellin B [Helicobacter pylori]
1_orf00079		1403	6451	699.087	3297.1	-2.31825	7.44206e-48	3.41697e-46	WP_000919398.1	outer membrane protein [Helicobacter pylori]
1_orf00741		969.5	4350.75	316.702	1540.06	-2.34079	1.14884e-77	2.63741e-75	WP_001921844.1	HoxN/HupN/NixA family nickel/cobalt transporter [Helicobacter pylori]
1_orf01314		0.75	4	17.8275	106.99	-2.38618	0.00590783	0.00935357	EJB28486.1	hypothetical protein HPNQ4099_1083 [Helicobacter pylori NQ4099]
1_orf01692		1253.5	5896.25	1626.11	8718.24	-2.412	3.59383e-64	3.85018e-62	WP_001105840.1	flagellar assembly protein FliW [Helicobacter pylori]
1_orf01422		930	4702.5	107.642	565.375	-2.47486	3.63029e-49	1.82309e-47	WP_001919826.1	TonB-dependent receptor [Helicobacter pylori]
1_orf01507		1.75	9.25	45	255.465	-2.48199	5.38387e-06	1.22896e-05	WP_120960743.1	hypothetical protein [Helicobacter pylori]
1_orf01361	flgE	8754.25	45052.5	1102.97	6029.95	-2.51677	4.75357e-43	1.5278e-41	WP_000946397.1	flagellar hook protein FlgE [Helicobacter pylori]
1_orf00742		1395.25	7918	1353.34	8301.19	-2.6957	5.35864e-82	1.72227e-79	WP_101022090.1	hypothetical protein [Helicobacter pylori]
1_orf00162	flgB	5627.5	34108	6896.55	45426.4	-2.74393	3.28996e-85	1.32174e-82	WP_121037370.1	flagellar basal body rod protein FlgB [Helicobacter pylori]
1_orf00161	flgC	2985.75	18656.2	2703.37	18215.6	-2.78855	1.8449e-90	9.88252e-88	WP_000480077.1	flagellar basal body rod protein FlgC [Helicobacter pylori]
1_orf00248		0.25	2.25	6.72	66.765	-2.80047	0.023968	0.0344822	WP_001217873.1	hypothetical protein [Helicobacter pylori]
1_orf00034		1057.75	7236.75	296.598	2055.85	-2.87637	5.57145e-60	4.71227e-58	WP_127944004.1	outer membrane beta-barrel protein [Helicobacter pylori]
1_orf01503		655.25	4322.75	158.41	1123.88	-2.89465	5.10364e-75	1.02519e-72	WP_101022581.1	adenosylmethionine--8-amino-7-oxononanoate transaminase [Helicobacter pylori]

## Sheet: Table S4
Table S4. Real-time PCR primers.
Genes	Forward primer (5'-3')	Reverse primer(3'-5')
nuoI-F	CGCTCCCAATACGGCTCTAA	TAGGGCTTACCGCACCAAAG
nuoN -F	CCAAAGAGCGCTTCAACGAA	ACAAAGGGGTAAGGACGCTG
rbfA-F	GGCTTTAGCGAGCTTGAACG	ACACAAAAGCGTGGTGCTTC
motB	TTACGCTCCCAAGCCAGAAG	CTTTCGCTCGCCATTTGCTC
membrane-F	TCACTCAAAACCCACAGCCA	GAATCCATGGGAGGGCTCTT
dnaK	GAGTGCGAAAAGACAAGCGG	CAATCGCACAAGCCCCATTC
ureA-F	ATGCGAGCTTAGCCGATCAA	TGCAGAAGGAGTTGTTCCCC
fliH-F	TAGTGCCATTATCGGTGCGT	CAATTCGCACAAGCAAGCGA
sabA-F	CAAGCTCTCCGTGGGTCTTT	TGGCTGTAGCGAGATTCGTC
vacA-F	CACTAACGCTGATGGCACGA	GGACAGATTGACACCGCCTT
flgK-F	TTGCAAGCCCATCAGAGCAT	CTTGAGGCTTTGCGATCACG
flgL-F	CCCTGATGTGATGGACGCTT	TGGTAGGCTTTATCCAATGCGA
flgB-F	GCTAATGTGGACACCCCCTT	TTAGCCAAATGCCCGTCTCT
flgC-F	TTACAGGAGGCAAGAAGCGG	ACCACCACGCTTGTGATAGG
16s rRNA	GGCGACCTGCTGGAACATTACTG	CATCGTTTAGGGCGTGGACTACC
